# Supplementary material for: Possible Anti-Aging and Anti-Stress Effects of Long-Term Transcendental Meditation Practice: Differences in Gene Expression, EEG Correlates of Cognitive Function, and Hair Steroids
Source: Biomolecules. 2025 Feb 20;15(3):317. doi: 10.3390/biom15030317 (PMC11939949; doi:10.3390/biom15030317)
Supplement: Supplementary file 1 [file biomolecules-15-00317-s001.zip › Table S1.xlsx]

## Sheet: Sheet1
ID	GROUP*	MALE=1	CHRON AGE	TM=1, CONT2	YOUNG=1, OLD2	CORTISOL (F)	CORTISONE (E)	SHORT	WT-MG	HI _F/E=1	TESTOST	PROGEST	DHEA	CORTICOST	F/E	LOG10 F	LOG10 E	MO TM	MO TMSID	AHSP	ALOX12	CD22	CDKN1C	CXCL10	HES4	IGFBP7	ILB1	ITGB3	ITGB5	LMNA	MYL9	SOCS3	TAL1	TLR4
KW 1	1	1	23	2	2	4.55	11.34		7.5	2	0.46	0.75	0.66	1.68	0.401235	0.65782	1.05461			29.9	29.88	31.26	31.01	33.15	35.58	30.16	33.17	26.15	30.81	29.87	27.14	32.57	30.43	31.35
KW 2	1	1	24	2	2	18.36	11.16		7.5	1	0.85	0.63	0.65		1.64516	1.26387	1.04766			30.99	30.82	30.09	30.68	34.83	34.56	31.15	33.5	26.56	30.69	30.34	27.74	31.46	30.75	31.15
KW 3	1	1	22	2	2	4.07	11.64		7.5	2	0.34	0.65	0.76		0.349656	0.609381	1.06595			31.68	30.5	29.55	31.36	33.61	34.79	30.53	32.38	27.74	30.2	29.83	27.57	32.11	30.43	30.2
KW 4	1	2	22	2	2	1.85	4.37		7.5	2	0.55	0.34	0.88		0.423341	0.266702	0.640481			30.04	30.09	27.95	31.76	33.18	35.06	29.18	32.65	27.16	30.55	29.4	27.11	31.41	30.06	29.25
KW 5	1	2	26	2	2	25.5	3.27		7.5	1		2.58			7.79817	1.40654	0.514548
KW 6	1	2	22	2	2	0.83	1.95		7.5	2	0.4	2.7			0.425641	-0.0819697	0.290035			30.82	31.47	30.46	31.19	31.4	34.53	29.9	32.27	28.36	31.49	31.39	28.7	31.52	31.37	29.45
KW 7	1	2	22	2	2	2.19	7.2		7.5	2		1.58	0.49		0.304167	0.340444	0.857332			31.78	31.6	29.93	30.25	32.49	36.17	29.32	32.92	27.77	32.07	31.06	28.17	33.27	32.12	29.49
KW 8	1	2	21	2	2	1.96	5.94		7.5	2	0.26	0.48	1.03		0.329966	0.291369	0.773786			34.15	30.18	29.52	30.61	33.2	35.33	30.3	33.04	26.84	30.96	30.07	26.68	32.9	30.76	29.69
KW 9	1	2	23	2	2	24	3.61		7.5	1	0.2		0.41		6.6482	1.38021	0.557507
KW 10	1	1	29	2	2	9.12	15.12		7.5	2	1.4	0.65			0.603175	0.959995	1.17955			34.94	33.64	32.02	33.37	34.83	37.05	33.41	34.15	30.17	32.79	32.5	29.83	35.08	33.04	32.8
KW 11	1	1	20	2	2	15.84	38.64		7.5	2	1.07	0.64	0.8	0.94	0.409938	1.19976	1.58704			32.8	32.02	30.96	30.62	33.18	35.47	30.42	33.38	28	32.81	32.43	28.43	33.45	32.45	31.99
KW 12	1	2	27	2	2	3.51	10.74		7.5	2	0.42		17.22	46.08	0.326816	0.545307	1.031			34.94	33.64	32.02	33.26	34.83	35.11	33.41	33.83	30.17	31.11	32.5	29.83	31	33.04	32.8
KW 13	1	2	21	2	2	1.85	4.33		7.5	2	0.25	2.21	2.13	0.7	0.427252	0.266702	0.636488			32.74	31.56	30.24	30.75	33.58	34.36	30.32	32.6	27.16	31.92	30.96	27.32	30.23	31.89	30.32
KW 14	1	2	30	2	2	0.9	4.67		7.5	2	0.31	3.91			0.192719	-0.0457575	0.669317			32.12	31.67	31.65	31.99	33.93	36.08	31.68	33.51	27.55	32.56	31.52	28.51	32.22	32.07	30.85
KW 15	1	2	25	2	2	39.36	6.24		7.5	1	0.44	2	0.47		6.30769	1.59506	0.795185			33	32.79	32.33	32.27	34.28	37.05	30.68	34.15	28.22	32.34	32.09	29.35	33.97	32.48	31.89
KW 16	1	1	25	2	2	42	13.14	2,5cm	7.5	1	1.8	0.83	0.88		3.19635	1.62325	1.1186			32.93	31.22	30.6	30.87	31.9	35.89	29.41	32.71	26.76	31.79	31.1	28.84	31.99	31.18	29.6
KW 17	1	1	22	2	2	2.63	8.76	<1,5cm	7.5	2	0.61	1.08	0.73	1.31	0.300228	0.420616	0.942504
KW 18	1	1	23	2	2	2.18	6.12		7.5	2	7.8	0.73			0.356209	0.339253	0.786751			30.25	30.82	30.43	29.37	32.04	35.81	29.79	32.67	26.24	31.51	30.7	27.12	32.93	31.05	29.2
KW 19	1	1	23	2	2	1.94	7.44		7.5	2	0.57	0.38	0.59		0.260753	0.288696	0.871573
KW 20	1	1	20	2	2	1.88	6.54		7.5	2	0.62	0.59	1.16		0.287462	0.275081	0.815578
KW 21	1	2	22	2	2	2.23	3.52		7.5	2	0.52	0.29	0.88		0.633523	0.347525	0.546543
KW 22	1	2	22	2	2	1.99	5.34		7.5	2	0.2	0.34	0.58	1	0.372659	0.297979	0.727541			31.6	33.64	31.12	30.36	32.66	34.87	30.7	31.66	29.19	32.79	31.62	29.83	30.77	32.48	29.42
KW 23	1	1	26	2	2	0.99	3.85		7.5	2	0.43	0.4	0.44	1.28	0.257143	-0.00436481	0.585461			31.33	33.19	30.84	31.16	34.31	35.32	32.13	30.57	30.17	32.74	31.78	30.64	31.33	32.12	29.68
KW 24	1	1	26	2	2	2.24	4.08		7.5	2	0.19	1.93	0.77		0.54902	0.34986	0.61066
KW 25	1	2	30	2	2	2.03	6.24		7.5	2	0.28	1.49	0.29		0.325321	0.308351	0.795185			31.74	32.34	32.02	31.14	35.31	34.05	31.34	32.32	28.44	30.99	30.25	28.25	29.43	30.54	28.46
KW 26	1	1	23	2	2	1.21	4.64		7.5	2	14.46	0.57	0.86	1.89	0.260776	0.0835026	0.666518			34.94	33.64	32.02	33.37	34.83	35.15	33.41	34.15	30.17	30.89	30.6	29.83	30.14	30.41	28.61
KW 27	1	2	28	2	2	5.02	6.9		7.5	2		0.62			0.727536	0.700877	0.838849
KW 28	1	1	23	2	2	0.6	2.54		7.5	2	0.59	45.3	0.67		0.23622	-0.221849	0.404834
KW 29	1	1	28	2	2	0.62	4.28		7.5	2	0.29	0.37	0.58		0.14486	-0.209012	0.631444
KW 30	2	1	27	1	1	1.88	4.96		7.5	2	6.36	0.9			0.379032	0.273696	0.695482	211	24
KW 31	2	1	24	1	1	5.03	13.8		7.5	2	3.58	4.64			0.364493	0.701913	1.13988	178	105
KW 32	2	1	26	1	1	0.46	1.94		7.5	2	0.42	3.1	0.3		0.237113	-0.337053	0.287802	213	93
KW 33	2	2	26	1	1	1.53	6.48		7.5	2	0.39	1.35	0.36		0.236111	0.184691	0.811575	294	48
KW 34	2	1	24	1	1	0.72	4.04		7.5	2	0.46	2.95	0.51		0.178218	-0.142668	0.606381	169	96
KW 35	2	1	29	1	1	1.76	7.32		7.5	2	1.33	0.89	0.83		0.240437	0.245019	0.864511	243	93
KW 36	2	1	24	1	1	1.07	5.57		7.5	2	0.74	0.68	1.08		0.192101	0.0310043	0.745855	164	20
KW 37	2	2	22	1	1	0.89	4.14		7.5	2	0.16	5.22	0.4		0.214976	-0.0486625	0.617	204	72
KW 38	2	2	22	1	1	1.35	6.36		7.5	2	0.15	0.48	0.37		0.212264	0.130334	0.803457	151	18
KW 39	2	2	20	1	1	6.6	16.02		7.5	2	1.16	0.83	0.79		0.411985	0.819544	1.20466	120	12
KW 40	2	1	21	1	1	1.68	3.52		7.5	2	0.62	0.46	3.43	1.36	0.477273	0.225309	0.546543	60	12
KW 41	2	1	26	1	1	11.16	23.22		7.5	2	4.26	0.76	1.39		0.48062	1.04766	1.36586	149	37
KW 42	2	1	24	1	1	2.13	8.52		7.5	2	0.55	0.67	2.02		0.25	0.32838	0.93044	178	45
KW 43	2	1	20	1	1	2.69	6.9		7.5	2	1.3	1.03	0.6		0.389855	0.429429	0.838849	120	13
KW 44	2	1	23	1	1	1.48	5.98		7.5	2	0.47	0.47	0.6		0.247492	0.170848	0.776701	156	56
KW 45	2	1	25	1	1	3.12	9.12		7.5	2	1.08	0.96	0.75		0.342105	0.494155	0.959995	208	120
KW 46	2	1	22	1	1	1.76	9.36		7.5	2	0.93	0.87	1.48		0.188034	0.246499	0.971276	50	22
KW 47	2	2	25	1	1	2.26	4.63		7.5	2	0.24	624	0.51		0.488121	0.354493	0.665581	215	120
KW 48	2	2	20	1	1	0.96	7.98		7.5	2		1.76			0.120301	-0.0177288	0.902003	120	12
KW 49	2	1	24	1	1	4.49	13.74		7.5	2	1.5	2.37			0.326783	0.652053	1.13799	73	34
KW 50	2	1	23	1	1	2.78	6.18		7.5	2	1.15	0.86	0.94		0.449838	0.444669	0.790988	174	6
KW 51	2	1	24	1	1	4.62	9		7.5	2	0.41	3.02			0.513333	0.664642	0.954243	178	105
KW 52	2	2	23	1	1	4.72	5.64		7.5	2		1.28			0.836879	0.673574	0.751279	125	6
KW 53	2	1	27	1	1	4.15	19.08	2,5cm	7.5	2	1.23	0.86	0.54		0.217505	0.618257	1.28058	144	66
KW 54	2	1	24	1	1	4.31	8.16		7.5	2	26.76	5.77			0.528186	0.63488	0.91169	156	58
KW 55	2	2	30	1	1	1.33	5.75		7.5	2	1.24	1.17	0.89		0.231304	0.122544	0.759668	36	0
KW 56	3	2	63	2	2	7.02	3.39		7.5	1	0.31	1.09	1.43		2.0708	0.846337	0.5302			33.58	31.64	31.59	31.26	34.84	35.16	31.6	33.52	28.08	31.1	30.77	27.49	31.04	31.6	30.38
KW 57	3	2	60	2	2	1.54	3.47		7.5	2	0.27	9.6			0.443804	0.188084	0.540329			29.42	31.65	30.94	30.41	32.94	34.78	31.6	32.7	27.37	31.63	30.96	28.4	31.16	31.79	30.57
KW 58	4	1	64	1	1	2.75	7.38		7.5	2	1.98	0.8			0.372629	0.439964	0.868056	481	401	32.49	30.35	30.6	30.14	31.79	34.82	29.82	32.01	26.04	31.19	29.88	27.4	31.52	30.86	29.06
KW 59	3	1	65	2	2	18.42	26.94		7.5	2	15.3	0.3			0.683742	1.26529	1.4304			29.74	30.42	30.37	30	32.45	33.93	30.68	31.66	26.33	30.65	29.65	26.68	30.48	30.13	29.1
KW 60	3	1	61	2	2	2364	116.4	<1cm	7.5	1	1.09	0.64		13.98	20.3093	3.3736	2.06595			31.42	31.14	31.81	30.72	33.89	33.38	29.7	31.56	26.53	30.45	29.61	28.35	30.03	31.08	29.09
KW 61	3	2	63	2	2	2.58	0.45		7.5	1	1.89	1.88	0.44		5.73333	0.41162	-0.346787			31.3	30.08	30.07	30.15	32.29	32.99	30.06	31.26	25.58	29.9	29.24	26.32	30.03	30.27	28.49
KW 62	3	1	60	2	2	2.54	8.34		7.5	2	0.45	2.56			0.304556	0.405517	0.921166			35.92	31.88	31.81	30.75	34.04	34.95	31.6	33.2	27.96	31.51	31.5	28.4	30.32	32.03	30.66
KW 63	3	2	67	2	2	2.52	5		7.5	2	0.52				0.504	0.401401	0.69897			33.73	30.69	29.13	31.99	33.27	35.16	29.13	30.86	26.74	31.65	29.27	27.36	32.87	31.34	29.27
KW 64	3	1	68	2	2	6.24	21.48		7.5	2		0.53			0.290503	0.795185	1.33203			30.39	30.05	30.66	30.35	33.02	35	29.72	32.13	26.04	31.48	30.77	26.55	31.17	31.15	29.39
KW 65	3	2	67	2	2	0.72	2.46		7.5	2	0.23	0.25	0.34		0.292683	-0.142668	0.390935			34.52	29.88	30.22	30.41	34.84	34.16	29.92	32.16	24.95	29.62	28.43	26.2	30.89	29.92	29.87
KW 66	3	1	59	2	2	114.6	24.9		7.5	1		0.29			4.60241	2.05918	1.3962			31.18	30.15	31.13	29.45	31.6	33.57	29.17	30.99	26.54	31.64	30	26.79	32.07	30.18	28.92
KW 67	3	1	60	2	2	2.63	3.1	2,5cm	7.5	2	0.33	0.94	0.89		0.848387	0.420616	0.491362			31.07	30.06	30.76	31.1	32.62	34.46	29.68	31.31	25.59	30.35	29.95	27.38	32.03	30.25	29.53
KW 68	3	1	55	2	2	0.74	1.79		7.5	2	0.92	0.58	0.29		0.413408	-0.131944	0.252853			31.86	29.28	31.24	30.37	32.75	34.69	29.11	31.82	25.67	30.25	29.38	26.2	32.31	30.11	29.03
KW 69	3	2	68	2	2	9.9	25.68		7.5	2			0.43		0.385514	0.995635	1.4096
KW 70	3	1	72	2	2	2.57	4.68		7.5	2	11.88	0.34			0.549145	0.409595	0.670246			34.5	31	31.18	30.81	33.01	34.73	29.52	32.22	26.55	31.38	30.44	27.4	31.96	30.94	29.43
KW 71	3	2	68	2	2	2.16	6.54		7.5	2	0.29				0.330275	0.334454	0.815578			31.51	30.05	29.04	30.47	31.8	34.3	29.65	31.02	25.7	30.54	29.49	27.01	30.24	30.35	29.12
KW 72	3	2	69	2	2	14.1	8.34		7.5	1	0.37				1.69065	1.14922	0.921166			33.66	31.11	30.3	29.81	32.42	33.5	29.71	30.56	27.27	31.64	29.79	27.73	32.66	31.6	28.49
KW 73	3	2	58	2	2	15.78	30.06		7.5	2	0.64	3.95	0.55		0.52495	1.19811	1.47799			28.98	30.59	28.96	29.17	31.6	33.03	28.79	29.6	26.07	30.88	29.25	27.44	31.46	29.86	28.08
KW 74	3	2	62	2	2	3.73	11.58		7.5	2	0.2	228.6			0.322107	0.571942	1.06371			36.91	30.3	31.43	29.8	32.26	33.97	29.48	31.1	26.96	31.15	29.82	27.61	31.33	30.7	28.94
KW 75	3	1	57	2	2	1.44	4.63	2,0cm	7.5	2	0.38	5.63			0.311015	0.158362	0.665581			31.4	30.67	31.15	29.76	31.6	33.33	29.48	29.46	26.28	31	29.77	27.01	33	30.78	28.2
KW 76	3	2	57	2	2	1.64	11.22		7.5	2	0.2	0.69			0.146168	0.215902	1.04999			33.8	30.79	30.81	29.19	32.39	33.73	29.08	31.21	26.3	31.1	29.53	27.31	32.14	30.96	28.63
KW 77	3	2	58	2	2	3.57	7.68		7.5	2	0.27	0.95	1.23		0.464844	0.552668	0.885361			33.55	30.14	31.77	29.75	32.42	33.64	29.73	30.38	26.12	30.86	29.33	26.29	31.71	30.36	28.23
KW 78	3	2	61	2	2	0.76	3.07		7.5	2	0.2	0.76	0.42		0.247557	-0.118045	0.487138			35.46	31.88	30.41	30.47	32.26	34.26	29.99	30.72	27.29	32	29.41	27.4	30.46	31.1	28.17
KW 79	3	1	58	2	2	2.24	7.5		7.5	2	0.73	0.39			0.298667	0.34986	0.875061			32.56	29.88	30.86	29.19	31.93	33.8	29.28	31.64	25.89	30.76	29.36	26.42	31.51	29.95	28.19
KW 80	4	2	69	1	1	1.82	7.5		7.5	2	0.35	0.43			0.242667	0.261025	0.875061	486	401	33.97	30.14	29.81	29.01	31.58	33.19	29.07	30.4	26.83	30.92	29.35	27.5	33.34	30.45	28.54
KW 81	4	1	66	1	1	3.85	12.6	2cm	7.5	2	0.89	0.62			0.305556	0.585686	1.10037	489	410	33.24	29.28	29.9	29.69	29.12	33.21	27.68	30.21	25.01	30.59	29.04	25.61	32.2	30.08	27.68
KW 82	4	1	66	1	1	2.63	10.92		7.5	2	0.67	0.59			0.240842	0.420616	1.03822	464	408
KW 83	4	1	65	1	1	1.7	5.01		7.5	2	0.7	0.69			0.339321	0.23147	0.699838	457	401
KW 84	4	1	66	1	1	3.98	15.54		7.5	2	1.36	0.65			0.256113	0.599665	1.19145	521	408
KW 85	4	1	60	1	1	1.91	6.66		7.5	2	1.43	1.47	0.32		0.286787	0.280578	0.823474	489	402	33.72	30.34	29.39	29.65	31.54	34.33	28.92	29.66	26.81	31.37	29.94	26.66	32.95	30.78	27.74
KW 86	4	1	66	1	1				7.5		0.18	0.2	0.32					535	420	35.6	30.69	29.58	29.4	31.31	35.05	29.05	30.51	27.1	31.56	30.08	27.35	33.9	31.28	28.1
KW 87	4	2	68	1	1	2.53	8.64		7.5	2		1.75			0.292824	0.403464	0.936514	408	324	32.13	31.37	30.94	30.77	32.87	34.4	30.47	32.65	27.5	31.21	30.46	27.74	30.48	30.75	29.69
KW 88	4	1	73	1	1	3.9	6.42		7.5	2	5.43	1.81			0.607477	0.591065	0.807535	508	487	35.69	32.58	33.35	28.3	30.65	32.87	29.51	30.09	28.34	32.47	31.58	28.78	34.16	32.18	29.09
KW 89	4	2	65	1	1	8.64	2.27		7.5	1	0.22	22.86			3.80617	0.936514	0.356026	498	360	34.48	30.41	30.65	30.59	32.31	34.23	29.11	30.75	26.68	31.07	30.03	27	30.57	30.89	28.22
KW 90	4	1	60	1	1	762	53.64		7.5	1	0.77	0.46		0.68	14.2058	2.882	1.72949	446	434	34.44	33.52	32.85	29.62	33.01	34.56	31.17	31	28.92	32.46	32.18	29.72	31.72	33.21	30.03
KW 91	4	2	65	1	1	2.59	7.26		7.5	2	0.4	0.93	0.31		0.356749	0.413635	0.860937	487	423
KW 92	4	2	68	1	1	10.8	25.44		7.5	2	0.26	3.36	0.3		0.424528	1.03342	1.40552	509	408	32.45	30.67	30.64	30.08	31.55	34.54	28.39	31.3	25.91	31.42	29.81	26.58	32.68	30.51	27.98
KW 93	4	1	63	1	1	0.94	1.54		7.5	2	2.2	0.8			0.61039	-0.0259491	0.187521	488	408	36.42	32.54	29.9	30.23	31.66	34.88	30	29.99	29.17	33.18	30.94	29.47	33.01	32.2	28.37
KW 94	4	1	61	1	1	1.16	7.14		7.5	2	1.17	24.18	0.73		0.162465	0.0637086	0.853698	516	408
KW 95	4	2	61	1	1	1.26	2.43		7.5	2		8.46			0.518519	0.100371	0.385606	504	324	35.88	31.53	31.73	30.29	31.93	34.8	28.8	30.5	27.03	32.34	30.52	28.06	32.79	31.31	29.02
KW 96	4	2	68	1	1	3.11	5.27		7.5	2		11.52			0.590133	0.493319	0.721811	485	401
KW 97	4	1	66	1	1	3.64	10.8	2,5-3cm	7.5	2	1.39	2.42			0.337037	0.56134	1.03342	487	421	33.56	30.32	31.42	30.26	33.89	33.96	30.55	31.76	26.57	30.64	29.27	26.94	32.44	30.57	29.28
KW 98	4	1	60	1	1	22.32	37.08		7.5	2	0.29	0.32			0.601942	1.34869	1.56914	485	404	36.57	31.64	31.16	29.9	31.85	34.25	27.63	32.27	26.94	31.16	30.7	27.3	33.81	31.84	29.34
KW 99	4	1	59	1	1	3.47	6.3	<1,3cm	7.5	2	24.06	1.07			0.550794	0.540079	0.799341	404	312	34.97	31.76	31.41	30.44	31.58	34.48	29.16	31.98	27.93	31.64	30.57	28.48	30.7	31.48	29.23
KW 100	4	2	65	1	1	2.32	8.1		7.5	2	0.33	0.85			0.28642	0.365862	0.908485	498	401
KW 101	4	2	62	1	1	1.57	4.7		7.5	2	0.33	2.73			0.334043	0.194792	0.672098	449	401	36.1	30.06	30.69	30.43	32.29	35.38	30.36	30.95	25.12	30.53	29.17	25.92	33.32	30.09	29.16
KW 102	4	2	62	1	1		1.05		7.5		0.21	0.74	2.74				0.0211893	498	412
KW 103	4	1	61	1	1	1.33	7.68		7.5	2	2.65	0.67	0.37		0.173177	0.122544	0.885361	397	360	34.17	31.63	30.98	29.35	31.28	34.43	30.18	30.48	28.11	32.28	31.04	28.03	34.25	31.56	28.54
KW 104	4	1	65	1	1	1.66	7.38	2-3cm	7.5	2	9.54	1.58			0.224932	0.21906	0.868056	492	384	36.47	31.4	32.3	31.15	31.82	35.31	30.31	31.23	26.35	32.12	31.42	27.5	33.18	31.9	29.18
KW 105	4	2	65	1	1	1.88	5.61		7.5	2	1.09	10.02			0.335116	0.275081	0.748963	498	421	35.29	32.43	32.77	29.31	30.65	33.62	29.7	31.39	28.25	30.97	31.23	28.98	29.44	31.82	29.69
KW 106	4	2	56	1	1	4.7	16.92		7.5	2	0.26	1.37			0.277778	0.671913	1.2284	456	411	36.43	33.39	32.83	30.64	32.81	34.86	30.09	31.62	28.86	31.74	30.97	29.66	31.02	32.74	30.27
KW 107	4	1	61	1	1	2.75	10.8		7.5	2	1.36	2.43			0.25463	0.439017	1.03342	506	396	32.13	30.07	29.79	31.08	30.65	35.31	30.12	31.69	26.1	31.29	30.04	26.5	33.43	30.83	29.54
KW 108	4	1	62	1	1	0.67	4.37		7.5	2	0.35	1.02	0.62		0.153318	-0.172631	0.640481	501	476	34.05	29.82	31.13	28.89	31.53	33.51	29.59	29.99	25.54	30.26	28.83	25.78	33.21	29.93	28.25
KW 109	4	2	60	1	1	1.25	4.78		7.5	2	0.33	1.72			0.261506	0.0962146	0.679428
KW 110	4	1	64	1	1	0.83	4.09		7.5	2	2.78	12.78			0.202934	-0.0788339	0.611723
GROUP 1 = Young Control
GROUP 2 = Young TM
GROUP 3 = Old Control
GROUP 4 = Old TM
