# Supplementary material for: Possible Anti-Aging and Anti-Stress Effects of Long-Term Transcendental Meditation Practice: Differences in Gene Expression, EEG Correlates of Cognitive Function, and Hair Steroids
Source: Biomolecules. 2025 Feb 20;15(3):317. doi: 10.3390/biom15030317 (PMC11939949; doi:10.3390/biom15030317)
Supplement: Supplementary file 1 [file biomolecules-15-00317-s001.zip › Table S2.xlsx]

## Sheet: Sheet1
														ERP Novel							ERP Oddball							BIS
	EEG Subject ID			Chron AGE	Mo TM	Mo TM-Sidhis	Male=1, Fem2	Young=1, Old2	TM=1, Control2					N1TFZ-CZ	N2TFC-CZ	P3aLFC-CZ	N1AFC-ZC	N2AFC-CZ	P3aAFC-CZ		N1TPZ	N2TPZ	P3bLPz	N1APZ	N2APz	P3bAPz		BIS
Y-TM	5	Mfi-05		21	60	12	1	1	1				Mfi-05			332			0.9785				316			1.22928		4.08
	21	Bgl-21		22	50	22	1	1	1				Bgl-21	103.5	181.5	295	-7.934	-9.597	11.022		86	199	309	-6.053	-3.645	3.809		4.40464
	22	Sky-22		22	178	45	1	1	1				Sky-22	92	188	273.5	-9.4055	-4.0655	5.322		78	199		-2.929	1.323	7.896		6.46586
	44	Rwa-44		23	125	6	2	1	1				Rwa-44	70	228.5	301	-10.444	-5.0105	0.0255		43	199.9	320	-3.784	2.978	12.2		4.11935
	80	Bfa-80		26	196	96	1	1	1				Bfa-80			285			1.4355				297			13.64		5.22
	82	Nbr-82		26	191	97	2	1	1				Nbr-82	66	199	334	-4.159	-9.293	6.894		74	223	336	-3.752	-1.385	10.08		4.34
	131	Afe-131		24	178	105	1	1	1				Afe-131	103.5	225	314.5	-6.2375	-3.833	0.263		74	176	332	-172	0.11			8.53825
	140	Ape-140		21	86	27	1	1	1				Ape-140	103.5	260	330	-7.2855	-0.591	2.201		94	273	305	-6.434	4.443			6.93799
	141	Blu-141		24	73	34	1	1	1				Blu-141	101.5	244	308.5	-7.708	-3.6545	0.0755		82	223		-8.637	-4246	6.954		5.99438
	142	Bma-142		27	213	93	1	1	1				Bma-142	103.5	199.5	340	-5.4325	-5.2975	1.3575		105	234	387	-1.345	1.698	-1.604		4.34191
	143	Aom-143		26	294	48	2	1	1				Aom-143	107	211	291	-5.9865	-2.439	5.5195		98	211	324	-4.511	-5.492	14.03		5.2423
	144	Jsc-144		22	140	20	1	1	1				Jsc-144	101.5	209		-8.4495	-6.491			66	188		-4.306	-2.223			5.40452
	146	Psi-146		24	169	96	1	1	1				Psi-146	125	213		-8.472	-4.1865			47	168		-5.366	-7.025			7.11266
	147	Nwi-147		22	211	24	1	1	1				Nwi-147	123	193	269.5	-16.05	-7.026	5.9015		102	184	295	-3.353	0.789	10.94		4.37502
	148	Tma148		27	186	114	1	1	1				Tma148	127			-4.1585											6.32221
	149	Sco-149		25	151	85	1	1	1				Sco-149	105.5	195	312.5	-9.4045	-8.1645	3.72		129	211	328	-6.6	-4.583	17.9		4.01135
	150	Olo-150		25	164	20	2	1	1				Olo-150	86	168		-8.083	1.66			63	207		-4.603	2.434			2.72047
	151	Ade-151		24	243	93	1	1	1				Ade-151	72.5	187.5	300	-3.6255		15.406		20	168	273	-2.628	-4.551	5.937		10.2265
	163	Mli-163		30	144	66	1	1	1				Mli-163	105.5	238.5	318.5	-4.456	0.1395	3.443		70	250	348	-7.273	-1.043	11.85		5.50761
	165	Blu-165.2		27	50	23	1	1	1				Blu-165.2	105	203	291	-8.876	-4.331	1.341		66	203	316	-4.998	-0.399	8.147		3.52157
	168	Bga-168		22	36	0	1	1	1				Bga-168	121	248		-6.561	-5.8505			121	246		-1.981	-2.247			4.41067
	169	Npl-169		30	215	120	2	1	1				Npl-169	68	226	328	-4.305	-6.315	-0.0185		63	211		-3.134	-1.813			4.14509
	170	Ahe-170		25	196	124	2	1	1				Ahe-170	80	223	296	-1.222	-1.223	2.4985		74	207	340	-0.164	-0.354			5.35112
	173	Acu-173		22	204	72	2	1	1				Acu-173	78	185.5	285	-8.192	-2.1975	9.298		23	145	266	-2.019	-0.419	11.4		3.05852
	182	Udo-182		26	36	1	2	1	1				Udo-182	70.5	187.5	283	-3.1615	-8.454	4.8945		105		270	-1.907		7.814		4.30145
	183	Mgo-183		25	192	99	2	1	1				Mgo-183	98	215		-7.946	2.884			109	215		-3.557	-1.219			5.02548
	184	Fga-184		20	120	0	2	1	1				Fga-184	90	207		-3.901	-2.081			23	180		-4.91	1.893			6.40792
	185	Mmo-185		20	120	12	2	1	1				Mmo-185	109	224.5		-0.8015	-2.42			55	199		-1.746	4.782			6.33362
	235	Dse-235		20	120	12	2	1	1				Dse-235	47	218.5		-3.956	1.753			59	199	324	-4.379	2.617	7.907		5.49329
Y-Control	111	Jkr-111		23			1	1	2				Jkr-111	74	148		-3.84	-1.678			98	250	340	-3.371	3.27	9.85		4.72377
	112	Jhe-112		24			1	1	2				Jhe-112	94	263.5	365	-0.5525	-0.319	2.458		78	230	398	-0.23	1.147	6.509		5.09112
	113	Mcr-113		22			2	1	2				Mcr-113	68	189.5	303	-5.986	-6.8785	7.0435		78	219	387	-3.43	2.507	3.866		6.37194
	114	Rla-114		22			2	1	2				Rla-114	117	191	271.5	-11.58	-7.452	5.117		78	211	324	-8.512	-0.789	10.22		4.09616
	116	Ehe-116		22			2	1	2				Ehe-116	133	282	328	-8.615	-3.315	4.8365		94	184	262	-4.596	2.039	10.17		4.30814
	117	AWI117		22			2	1	2				AWI117	107	297	385	-10.305	-5.995	-5.8405		74	273	384	-8.16	-1.479	17.21		4.52725
	119	Cbo-119		23			2	1	2				Cbo-119	117	227	316.5	-8.744	-6.363	3.561		94	203	305	-4.973	-0.019	6.905		3.62959
	120	Ewi-120		29			1	1	2				Ewi-120	86	268	330	1.7205	-1.885	-0.74		59	242	344	-0.98	-0.701	4.775		6.67886
	121	Dgo-121		20			1	1	2				Dgo-121	125	199	258	-3.593	2.403	6.468		98	219	281	-5.888	4.4664	7.038		7.80752
	122	Kca-122		27			2	1	2				Kca-122			271.5			7.7805		78	254	363	-0.656	0.422	2.896
	125	Jmi-125		30			2	1	2				Jmi-125	103.5	191.5	308.5	-3.819	-4.7045	3.623				320			2.763		5.74022
	126	Kob-126		25			2	1	2				Kob-126	90	203		-3.0395	-3.6785			102	227		-1.298	-0.474			2.40709
	127	Jwa-127		25			1	1	2				Jwa-127	103.5	223	322	-6.507	-4.8275	2.69		125	309	367	0.797	9.498	3.211		2.9573
	128	Jgo-128		22			1	1	2				Jgo-128	90	211		-1.1125	-4.29			94	184		0.573	2.218			4.97417
	129	Gto-129		23			1	1	2				Gto-129	119	238	330	-11.565	-6.3735	1.9905		129	215	332	-3.454	-2.993	13.91		0.159408
	132	Mha-132		26			1	1	2				Mha-132	109	197	271.5	-8.6655	-9.6625	15.61		94	215	277	-5.695	0.606	15.4		4.59636
	133	Dbe-133		26			1	1	2				Dbe-133	90	203	308.5	-3.297	0.171	6.2515		70	195	328	-5.746	-5.163	8.214		3.4588
	134	Kis-134		20			1	1	2				Kis-134	92	242	313	-4.9105	-2.0075	-3.366		86	254	371	-4.318	-2.237	3.383		4.30348
	135	Kke-135		22			2	1	2				Kke-135	80	222.5	322	-3.4725	2.1015	15.244		63	211	316	-3.266	0.431	10		0.835808
	155	Pca-155		30			2	1	2				Pca-155	70	275.5	328	-8.4525	-0.4235	-1.8795		82	234	328	-8.148	-3.937	3.401		6.06289
	156	Cdy-156		23			1	1	2				Cdy-156	105	207	289	-2.036	-6.242	3.1095		94	230	293	-4.407	-4.087	-1.148		4.12567
	157	Lsa-157		28			2	1	2				Lsa-157	121			-8.05				98			-5.562				0.602983
	158	Aha 158		21			2	1	2				Aha 158			351.5			6.719		98	328	352	1.186	2.649	10.29
	159	Kob-159		23			1	1	2				Kob-159	109	225	301	-4.523	-1.1545	2.9755		27	184	316	-6289	-7.788	8.398		6.75305
	160	Ach-160		28			1	1	2				Ach-160	151.5	267.5	363	-8.687	-1.892	-2.7355		70	199	480	-5.355	0.277	7.613		3.96365
Old-TM	30	Szi-30		66	450	421	1	2	1				Szi-30															5.20766
	107	Agr-107		65	492	384	1	2	1				Agr-107	119	264	392.5	-4.3975	-3.546	1.4605		63	180	410	0.781	0.228	8.153		4.65953
	145	Agi-145		63	466	402	1	2	1				Agi-145	107	234.5		-7.377	-1.6645					398			1.699		3.19
	153	RAN153		60	485	404	1	2	1				RAN153	113	295	385	3.307	7.8865	11.455		74	270	391	-1.178	4.451	11.61		4.87391
	164	Gti-164		60	498	412	1	2	1				Gti-164			311			-0.4095				313			1.186		4.4778
	166	Jsw-166		62	501	476	2	2	1				Jsw-166	105.5	246		-4.9405	-4.658			86	234	313	-6.098	-3.742	4.156		3.71361
	167	Sho-167		62	490	405	1	2	1				Sho-167	101.5	250	367	-0.4115	1.13	3.7425									3.09951
	171	Sr0-171		62	498	401	2	2	1				Sr0-171	74	215	299	-4.7535	-3.1215	3.708		137	246	289	1.368	1.457	5.697		2.9566
	174	Kbe-174		65	509	408	2	2	1				Kbe-174	93.5	246	330.5	-0.6955	1.283	5.133		78	238	348	-4.662	-3.489	1.677		2.1921
	175	Pla-175		68	468	360	2	2	1				Pla-175	105	270	373	-1.683	-2.077	2.0755		98	270	441	-5.455	-2.29	5.462		2.19
	177	Tfa-177		61	503	407	1	2	1				Tfa-177	100	228.5	314.5	-8.383	-4.1405	3.0365		102	234	320	-5.874	-0.705	3.432		3.80673
	178	Aan-178		64	445	408	1	2	1				Aan-178	129	287	382.5	-5.1605	-2.0155	1.7325		137	289	363	-4.041	-0.569	1.682		2.20492
	180	Wco-180		65	468	397	1	2	1				Wco-180	107	211	293	-2.9395	-0.5495	6.0955		94	234	301	-7.559	-1.921	0.106		6.44
	187	Cbe-187		66	347	309	2	2	1				Cbe-187								137	211		-1.263				5.51028
	188	Dsa-188		60	407	354	1	2	1				Dsa-188	102	254	336	-3.8585	-2.328			109	250		-2.649	0.307			5.03876
	196	Wwo-196		64	486	401	1	2	1				Wwo-196	103.5	293		-5.952	-1.555			109			-2.466				4.84085
	211	Tan-211		69	459	408	2	2	1				Tan-211	111	246	349.5	-4.705	-3.539	7.76		109	273	367	0.854	3.814	7.03		3.00338
	221	Dch-221		72	464	408	2	2	1				Dch-221	109	252	307	-4.501	-2.873	-0.4545		109	246	336	-1.49	-1.853	1.902		4.82
	222	Mha-222		66	488	408	1	2	1				Mha-222	92	221		-3.481	-2.7765			109	285		-2.223	-1.985			3.1467
	224	Pbe-224		63	397	360	1	2	1				Pbe-224			363.5			5.1315				355			5.195		4.42062
	226	Vti-226		61	535	420	1	2	1				Vti-226	96	226.5	375	-0.1085	-1.9805	3.4025		78	219	348	-0.727	-1.267			2.79354
	227	FGr-227		66	449	401	1	2	1				FGr-227	107	217	312.5	-6.292	-4.736	6.6045		121	230	309	-4.474	-3.965	3.76		4.29781
	229	Sra-229		68	408	324	2	2	1				Sra-229			310.5			4.408		74	184	246	-2.454	-1.619	-0.964		4.22996
	231	Jsc-231		62	446	434	2	2	1				Jsc-231	94	242	348	-8.372	-8.8	5.22		70	254	379	-1.126	-6.139	6.03
	232	Rsm-232		60	487	421	1	2	1				Rsm-232	98	213	394.5	1.5255	-0.2575	4.1985		66	246	344	0.379	0.64	4.876		5.61771
	234	Pbe234		66	489	410	1	2	1				Pbe234	41	218.5	301	2.6495	-9.7725	5.7525		31	172		1.942	-6.9122	12.37		7.42674
	237	Dth-237		66			1	2	1				Dth-237	127	240	303	-3.5905	-1.4455	0.2005		121	262		-2.847	0.087			5.19183
OLDControl	123	Efo-123		61			2	2	2				Efo-123	96	264		-6.934	-3.4335			86	273	352	-3.747	0.274	-0.332		2.47334
	189	Rhu-189		59			1	2	2				Rhu-189	111	260	344	-5.013	-3.7625	5.034		98	250	344	-4.77	-5.374	1.666		3.73524
	197	Dfl-197		57			1	2	2				Dfl-197	105	275	361	-6.7215	-1.243	1.4695		105	277	370	-7.45	-1.655	2.977		6.53205
	198	Mch-198		67			1	2	2				Mch-198	111	234		-6.0825	0.173			66	281		-2.03	3.199			3.89237
	199	Mbi-199		67			2	2	2				Mbi-199	101.5	222.5	347.5	-5.16	-8.2375	4.53205		90	184	391	-2.375	-3.534	2.485		2.23253
	200	Rsm-200		58			1	2	2				Rsm-200	129	350	447	-4.4145	-3.713	-1.0355		117	297	430	-4.299	-3.732	2.706		3.22242
	201	Wta201		60			1	2	2				Wta201	109	291		-9.4555	-2.397			117	277		-3.638	0.557			0.611179
	202	Bbr-202		60			1	2	2				Bbr-202	98	217		-4.415	-1.7485			78	230	316	-1.127	1.986	3.469		3.74423
	203	Gma-203		72			1	2	2				Gma-203	111.5	301	398.5	-7.0185	-1.5715	3.845		90	320	449	-5.589	-0.934	1.852		4.38673
	204	Dpe-204		61			1	2	2				Dpe-204	94	221	327	-3.4195	-4.31445	5.6825		78	230	355	-3.246	-9.868	-0.091		1.37792
	205	Cs1-205		65			1	2	2				Cs1-205	131	371	469.5	-6.0405	-1.424	1.147		279	508	375	-2.073	-2.282	-0.298		1.51883
	206	Rbu-206		67			2	2	2				Rbu-206	102		332	-6.102		3.767		117	277	391	-0.508	3.767	6.01		2.37107
	207	Wbu-207		55			1	2	2				Wbu-207	101.5	312.5	390.5	-9.0275	-3.324	-1.0915		94	320	426	-4.289	-1.245	4.185
	208	Sga-208		68			2	2	2				Sga-208	107	275		-5.816	0.119			98	250	332	-5.016	-0.758	1.4438		3.90376
	210	Jca-210		63			2	2	2				Jca-210	107	248	382	-7.9925	-0.6455	2.388		90	219	324	-4.555	-5.209	5.69		3.32358
	213	Dan-213		60			2	2	2				Dan-213	96	291	398.5	-7.2865	-2.115	3.9525		86	277	391	-3.533	0.277	6.815		0.96755
	214	Bra-214		63			2	2	2				Bra-214	98	270	490	-3.1935	0.934	1.343		86		475	-2.114		-1.19		3.68736
	215	Jca-215		69			2	2	2				Jca-215	105	248	363	-8.0185	-0.8925	1.9355		90	219	613	-4.555	-5.209	5.885		2.7513
	216	Jpr-216		58			2	2	2				Jpr-216	101.5	275	314.5	-6.993	0.8105	0.586		90	281	348	-11.7	0.123	0.557		2.42285
	217	Vwi-217		62			2	2	2				Vwi-217	92	252	338	-7.0865	-2	2.9685		102	258	332	-5.191	-1.182	-0.33		4.45761
	218	Dca-218		57			2	2	2				Dca-218	127	293	383	-7.0935	-1.012	2.23		102	301	563	-3.695	-1.461	3.937		2.07457
	219	Cgi-219		58			2	2	2				Cgi-219	115	225	314.5	-7.671	-4.5945	2.151		105	246	344	-3.652	3.947	8.384		1.70103
	220	Gde-220		68			1	2	2				Gde-220	94	238	322	-3.6825	-3.0555	0.543		43	219	363	-0.055	-1.314	6.294		2.91785
